# Supplementary material for: Biofortification of Sea Bream Fillets with Artichoke Polyphenols: Effects on Antioxidant Capacity, Shelf Life, and Sensory Quality
Source: Foods. 2026 Jan 5;15(1):175. doi: 10.3390/foods15010175 (PMC12785955; doi:10.3390/foods15010175)
Supplement: Supplementary file 1 [file foods-15-00175-s001.zip]

Archive with 1 entries (1 files):
- foods-4048818-supplementary.pdf
